# Supplementary material for: Disturbance of gut microbiota in diabetes related macroangiopathy: Evidence from the gut bacteriome and mycobiome
Source: iScience. 2025 Jun 9;28(7):112856. doi: 10.1016/j.isci.2025.112856 (PMC12268692; doi:10.1016/j.isci.2025.112856)
Supplement: Table S1. Read statistics for bacterial 16S rRNA sequencing data [file mmc2.xlsx]

## Sheet: seqkit
Table S1 Read statistics for bacterial 16S rRNA sequencing data.
file	format	type	num_seqs	sum_len	min_len	avg_len	max_len
seq/C10_1.fq.gz	FASTQ	DNA	93559	18711614	92	200	200
seq/C10_2.fq.gz	FASTQ	DNA	93559	18711364	89	200	200
seq/C11_1.fq.gz	FASTQ	DNA	52044	10408663	107	200	200
seq/C11_2.fq.gz	FASTQ	DNA	52044	10408592	85	200	200
seq/C12_1.fq.gz	FASTQ	DNA	75124	15024620	155	200	200
seq/C12_2.fq.gz	FASTQ	DNA	75124	15024542	105	200	200
seq/C13_1.fq.gz	FASTQ	DNA	88607	17716343	1	199.9	200
seq/C13_2.fq.gz	FASTQ	DNA	88607	17712387	1	199.9	200
seq/C14_1.fq.gz	FASTQ	DNA	87959	17591413	83	200	200
seq/C14_2.fq.gz	FASTQ	DNA	87959	17591276	91	200	200
seq/C15_1.fq.gz	FASTQ	DNA	85984	17196690	90	200	200
seq/C15_2.fq.gz	FASTQ	DNA	85984	17196508	50	200	200
seq/C16_1.fq.gz	FASTQ	DNA	80567	16113218	146	200	200
seq/C16_2.fq.gz	FASTQ	DNA	80567	16113080	154	200	200
seq/C17_1.fq.gz	FASTQ	DNA	82321	16463796	39	200	200
seq/C17_2.fq.gz	FASTQ	DNA	82321	16463498	65	200	200
seq/C18_1.fq.gz	FASTQ	DNA	91541	18307634	49	200	200
seq/C18_2.fq.gz	FASTQ	DNA	91541	18307905	68	200	200
seq/C19_1.fq.gz	FASTQ	DNA	96628	19323707	19	200	200
seq/C19_2.fq.gz	FASTQ	DNA	96628	19324744	19	200	200
seq/C20_1.fq.gz	FASTQ	DNA	87418	17482921	52	200	200
seq/C20_2.fq.gz	FASTQ	DNA	87418	17483540	155	200	200
seq/C21_1.fq.gz	FASTQ	DNA	87359	17471725	125	200	200
seq/C21_2.fq.gz	FASTQ	DNA	87359	17471731	133	200	200
seq/C22_1.fq.gz	FASTQ	DNA	87543	17508414	146	200	200
seq/C22_2.fq.gz	FASTQ	DNA	87543	17508132	140	200	200
seq/C23_1.fq.gz	FASTQ	DNA	86153	17230300	50	200	200
seq/C23_2.fq.gz	FASTQ	DNA	86153	17229868	19	200	200
seq/C24_1.fq.gz	FASTQ	DNA	83926	16785153	167	200	200
seq/C24_2.fq.gz	FASTQ	DNA	83926	16784947	104	200	200
seq/C25_1.fq.gz	FASTQ	DNA	87980	17595927	156	200	200
seq/C25_2.fq.gz	FASTQ	DNA	87980	17595890	163	200	200
seq/C26_1.fq.gz	FASTQ	DNA	78315	15662857	57	200	200
seq/C26_2.fq.gz	FASTQ	DNA	78315	15662504	65	200	200
seq/C27_1.fq.gz	FASTQ	DNA	81863	16372555	155	200	200
seq/C27_2.fq.gz	FASTQ	DNA	81863	16372425	163	200	200
seq/C28_1.fq.gz	FASTQ	DNA	52268	10453453	53	200	200
seq/C28_2.fq.gz	FASTQ	DNA	52268	10453446	103	200	200
seq/C29_1.fq.gz	FASTQ	DNA	78725	15744183	79	200	200
seq/C29_2.fq.gz	FASTQ	DNA	78725	15743679	87	200	200
seq/C3_1.fq.gz	FASTQ	DNA	88829	17764355	48	200	200
seq/C3_2.fq.gz	FASTQ	DNA	88829	17765629	143	200	200
seq/C30_1.fq.gz	FASTQ	DNA	86208	17240581	50	200	200
seq/C30_2.fq.gz	FASTQ	DNA	86208	17240981	50	200	200
seq/C31_1.fq.gz	FASTQ	DNA	92951	18590062	141	200	200
seq/C31_2.fq.gz	FASTQ	DNA	92951	18589814	149	200	200
seq/C32_1.fq.gz	FASTQ	DNA	88416	17682901	20	200	200
seq/C32_2.fq.gz	FASTQ	DNA	88416	17682995	133	200	200
seq/C33_1.fq.gz	FASTQ	DNA	81302	16260393	193	200	200
seq/C33_2.fq.gz	FASTQ	DNA	81302	16260374	174	200	200
seq/C34_1.fq.gz	FASTQ	DNA	81644	16328778	178	200	200
seq/C34_2.fq.gz	FASTQ	DNA	81644	16328752	174	200	200
seq/C35_1.fq.gz	FASTQ	DNA	86455	17290684	96	200	200
seq/C35_2.fq.gz	FASTQ	DNA	86455	17290814	104	200	200
seq/C38_1.fq.gz	FASTQ	DNA	92613	18500731	26	199.8	200
seq/C38_2.fq.gz	FASTQ	DNA	92613	18493403	1	199.7	200
seq/C39_1.fq.gz	FASTQ	DNA	81605	16320608	146	200	200
seq/C39_2.fq.gz	FASTQ	DNA	81605	16320282	47	200	200
seq/C40_1.fq.gz	FASTQ	DNA	80252	16050400	200	200	200
seq/C40_2.fq.gz	FASTQ	DNA	80252	16050259	154	200	200
seq/C41_1.fq.gz	FASTQ	DNA	80398	16079020	72	200	200
seq/C41_2.fq.gz	FASTQ	DNA	80398	16078867	80	200	200
seq/C42_1.fq.gz	FASTQ	DNA	81505	16300748	96	200	200
seq/C42_2.fq.gz	FASTQ	DNA	81505	16300563	104	200	200
seq/C44_1.fq.gz	FASTQ	DNA	88059	17611228	81	200	200
seq/C44_2.fq.gz	FASTQ	DNA	88059	17611307	91	200	200
seq/C45_1.fq.gz	FASTQ	DNA	87638	17527510	155	200	200
seq/C45_2.fq.gz	FASTQ	DNA	87638	17527414	154	200	200
seq/C46_1.fq.gz	FASTQ	DNA	86274	17251979	46	200	200
seq/C46_2.fq.gz	FASTQ	DNA	86274	17253658	48	200	200
seq/C47_1.fq.gz	FASTQ	DNA	91938	18385011	1	200	200
seq/C47_2.fq.gz	FASTQ	DNA	91938	18384802	44	200	200
seq/C48_1.fq.gz	FASTQ	DNA	92230	18441910	1	200	200
seq/C48_2.fq.gz	FASTQ	DNA	92230	18443187	44	200	200
seq/C49_1.fq.gz	FASTQ	DNA	84409	16881594	8	200	200
seq/C49_2.fq.gz	FASTQ	DNA	84409	16881522	16	200	200
seq/C50_1.fq.gz	FASTQ	DNA	83205	16641000	200	200	200
seq/C50_2.fq.gz	FASTQ	DNA	83205	16640779	47	200	200
seq/C51_1.fq.gz	FASTQ	DNA	81744	16348119	121	200	200
seq/C51_2.fq.gz	FASTQ	DNA	81744	16348507	156	200	200
seq/C52_1.fq.gz	FASTQ	DNA	87152	17430363	163	200	200
seq/C52_2.fq.gz	FASTQ	DNA	87152	17430305	163	200	200
seq/C53_1.fq.gz	FASTQ	DNA	89096	17819133	163	200	200
seq/C53_2.fq.gz	FASTQ	DNA	89096	17819061	162	200	200
seq/C54_1.fq.gz	FASTQ	DNA	88343	17668587	187	200	200
seq/C54_2.fq.gz	FASTQ	DNA	88343	17668375	154	200	200
seq/C55_1.fq.gz	FASTQ	DNA	84749	16949775	175	200	200
seq/C55_2.fq.gz	FASTQ	DNA	84749	16949466	104	200	200
seq/C56_1.fq.gz	FASTQ	DNA	94326	18864927	57	200	200
seq/C56_2.fq.gz	FASTQ	DNA	94326	18864634	65	200	200
seq/C6_1.fq.gz	FASTQ	DNA	85341	17068168	168	200	200
seq/C6_2.fq.gz	FASTQ	DNA	85341	17068171	176	200	200
seq/C67_1.fq.gz	FASTQ	DNA	76496	15299200	200	200	200
seq/C67_2.fq.gz	FASTQ	DNA	76496	15299142	171	200	200
seq/C68_1.fq.gz	FASTQ	DNA	82213	16442552	152	200	200
seq/C68_2.fq.gz	FASTQ	DNA	82213	16442524	168	200	200
seq/C69_1.fq.gz	FASTQ	DNA	85000	16999830	96	200	200
seq/C69_2.fq.gz	FASTQ	DNA	85000	16999850	104	200	200
seq/C7_1.fq.gz	FASTQ	DNA	93221	18644200	200	200	200
seq/C7_2.fq.gz	FASTQ	DNA	93221	18644163	163	200	200
seq/T2DM1_1.fq.gz	FASTQ	DNA	87268	17452565	135	200	200
seq/T2DM1_2.fq.gz	FASTQ	DNA	87268	17451871	97	200	200
seq/T2DM10_1.fq.gz	FASTQ	DNA	80896	16179031	83	200	200
seq/T2DM10_2.fq.gz	FASTQ	DNA	80896	16179018	91	200	200
seq/T2DM11_1.fq.gz	FASTQ	DNA	91771	18354053	146	200	200
seq/T2DM11_2.fq.gz	FASTQ	DNA	91771	18354080	154	200	200
seq/T2DM13_1.fq.gz	FASTQ	DNA	84140	16827902	153	200	200
seq/T2DM13_2.fq.gz	FASTQ	DNA	84140	16827964	164	200	200
seq/T2DM14_1.fq.gz	FASTQ	DNA	86027	17204489	50	200	200
seq/T2DM14_2.fq.gz	FASTQ	DNA	86027	17202777	24	200	200
seq/T2DM15_1.fq.gz	FASTQ	DNA	85235	17046967	174	200	200
seq/T2DM15_2.fq.gz	FASTQ	DNA	85235	17046903	158	200	200
seq/T2DM16_1.fq.gz	FASTQ	DNA	79875	15968576	12	199.9	200
seq/T2DM16_2.fq.gz	FASTQ	DNA	79875	15961830	24	199.8	200
seq/T2DM17_1.fq.gz	FASTQ	DNA	86578	17315430	83	200	200
seq/T2DM17_2.fq.gz	FASTQ	DNA	86578	17314904	75	200	200
seq/T2DM19_1.fq.gz	FASTQ	DNA	84020	16803955	155	200	200
seq/T2DM19_2.fq.gz	FASTQ	DNA	84020	16803837	163	200	200
seq/T2DM20_1.fq.gz	FASTQ	DNA	90691	18137851	48	200	200
seq/T2DM20_2.fq.gz	FASTQ	DNA	90691	18137830	56	200	200
seq/T2DM23_1.fq.gz	FASTQ	DNA	83180	16635247	48	200	200
seq/T2DM23_2.fq.gz	FASTQ	DNA	83180	16635695	51	200	200
seq/T2DM24_1.fq.gz	FASTQ	DNA	90765	18152952	154	200	200
seq/T2DM24_2.fq.gz	FASTQ	DNA	90765	18152897	162	200	200
seq/T2DM25_1.fq.gz	FASTQ	DNA	84131	16825692	146	200	200
seq/T2DM25_2.fq.gz	FASTQ	DNA	84131	16825662	154	200	200
seq/T2DM26_1.fq.gz	FASTQ	DNA	91224	18244605	96	200	200
seq/T2DM26_2.fq.gz	FASTQ	DNA	91224	18244584	104	200	200
seq/T2DM27_1.fq.gz	FASTQ	DNA	83889	16774312	46	200	200
seq/T2DM27_2.fq.gz	FASTQ	DNA	83889	16772088	44	199.9	200
seq/T2DM28_1.fq.gz	FASTQ	DNA	92777	18554253	53	200	200
seq/T2DM28_2.fq.gz	FASTQ	DNA	92777	18551874	44	200	200
seq/T2DM29_1.fq.gz	FASTQ	DNA	81018	16203593	193	200	200
seq/T2DM29_2.fq.gz	FASTQ	DNA	81018	16203553	154	200	200
seq/T2DM3_1.fq.gz	FASTQ	DNA	84415	16881279	46	200	200
seq/T2DM3_2.fq.gz	FASTQ	DNA	84415	16882901	171	200	200
seq/T2DM30_1.fq.gz	FASTQ	DNA	91482	18296338	155	200	200
seq/T2DM30_2.fq.gz	FASTQ	DNA	91482	18296054	74	200	200
seq/T2DM32_1.fq.gz	FASTQ	DNA	82964	16592713	155	200	200
seq/T2DM32_2.fq.gz	FASTQ	DNA	82964	16592746	163	200	200
seq/T2DM33_1.fq.gz	FASTQ	DNA	87543	17508549	149	200	200
seq/T2DM33_2.fq.gz	FASTQ	DNA	87543	17508444	154	200	200
seq/T2DM34_1.fq.gz	FASTQ	DNA	85040	17007980	180	200	200
seq/T2DM34_2.fq.gz	FASTQ	DNA	85040	17007862	113	200	200
seq/T2DM35_1.fq.gz	FASTQ	DNA	84589	16908905	1	199.9	200
seq/T2DM35_2.fq.gz	FASTQ	DNA	84589	16913487	1	199.9	200
seq/T2DM37_1.fq.gz	FASTQ	DNA	80541	16108155	155	200	200
seq/T2DM37_2.fq.gz	FASTQ	DNA	80541	16108123	160	200	200
seq/T2DM38_1.fq.gz	FASTQ	DNA	79269	15853625	129	200	200
seq/T2DM38_2.fq.gz	FASTQ	DNA	79269	15853538	137	200	200
seq/T2DM39_1.fq.gz	FASTQ	DNA	87952	17590366	166	200	200
seq/T2DM39_2.fq.gz	FASTQ	DNA	87952	17590363	166	200	200
seq/T2DM4_1.fq.gz	FASTQ	DNA	92174	18433582	119	200	200
seq/T2DM4_2.fq.gz	FASTQ	DNA	92174	18433214	127	200	200
seq/T2DM41_1.fq.gz	FASTQ	DNA	81482	16296400	200	200	200
seq/T2DM41_2.fq.gz	FASTQ	DNA	81482	16296265	91	200	200
seq/T2DM44_1.fq.gz	FASTQ	DNA	89199	17839755	155	200	200
seq/T2DM44_2.fq.gz	FASTQ	DNA	89199	17839732	163	200	200
seq/T2DM45_1.fq.gz	FASTQ	DNA	91430	18285633	48	200	200
seq/T2DM45_2.fq.gz	FASTQ	DNA	91430	18285285	53	200	200
seq/T2DM46_1.fq.gz	FASTQ	DNA	78210	15640558	1	200	200
seq/T2DM46_2.fq.gz	FASTQ	DNA	78210	15639201	1	200	200
seq/T2DM47_1.fq.gz	FASTQ	DNA	91195	18238629	96	200	200
seq/T2DM47_2.fq.gz	FASTQ	DNA	91195	18238574	91	200	200
seq/T2DM5_1.fq.gz	FASTQ	DNA	83889	16774312	46	200	200
seq/T2DM5_2.fq.gz	FASTQ	DNA	83889	16772088	44	199.9	200
seq/T2DM51_1.fq.gz	FASTQ	DNA	83478	16694962	44	200	200
seq/T2DM51_2.fq.gz	FASTQ	DNA	83478	16695426	50	200	200
seq/T2DM55_1.fq.gz	FASTQ	DNA	70167	14032126	44	200	200
seq/T2DM55_2.fq.gz	FASTQ	DNA	70167	14031764	19	200	200
seq/T2DM58_1.fq.gz	FASTQ	DNA	76648	15328085	48	200	200
seq/T2DM58_2.fq.gz	FASTQ	DNA	76648	15328450	6	200	200
seq/T2DM6_1.fq.gz	FASTQ	DNA	78541	15707953	44	200	200
seq/T2DM6_2.fq.gz	FASTQ	DNA	78541	15707993	53	200	200
seq/T2DM61_1.fq.gz	FASTQ	DNA	96044	19198701	1	199.9	200
seq/T2DM61_2.fq.gz	FASTQ	DNA	96044	19192257	1	199.8	200
seq/T2DM64_1.fq.gz	FASTQ	DNA	85792	17158400	200	200	200
seq/T2DM64_2.fq.gz	FASTQ	DNA	85792	17158102	50	200	200
seq/T2DM65_1.fq.gz	FASTQ	DNA	85314	17058388	46	199.9	200
seq/T2DM65_2.fq.gz	FASTQ	DNA	85314	17059580	19	200	200
seq/T2DM67_1.fq.gz	FASTQ	DNA	88254	17650221	62	200	200
seq/T2DM67_2.fq.gz	FASTQ	DNA	88254	17649686	48	200	200
seq/T2DM68_1.fq.gz	FASTQ	DNA	86720	17160095	15	197.9	200
seq/T2DM68_2.fq.gz	FASTQ	DNA	86720	17056364	1	196.7	200
seq/T2DM69_1.fq.gz	FASTQ	DNA	84939	16954654	1	199.6	200
seq/T2DM69_2.fq.gz	FASTQ	DNA	84939	16944734	24	199.5	200
seq/T2DM7_1.fq.gz	FASTQ	DNA	96831	19366200	200	200	200
seq/T2DM7_2.fq.gz	FASTQ	DNA	96831	19366200	200	200	200
seq/T2DM70_1.fq.gz	FASTQ	DNA	95384	19070037	44	199.9	200
seq/T2DM70_2.fq.gz	FASTQ	DNA	95384	19070369	43	199.9	200
seq/T2DM71_1.fq.gz	FASTQ	DNA	86216	17242456	99	200	200
seq/T2DM71_2.fq.gz	FASTQ	DNA	86216	17242921	60	200	200
seq/T2DM72_1.fq.gz	FASTQ	DNA	91918	18363616	46	199.8	200
seq/T2DM72_2.fq.gz	FASTQ	DNA	91918	18366019	44	199.8	200
seq/T2DM73_1.fq.gz	FASTQ	DNA	85773	17140174	44	199.8	200
seq/T2DM73_2.fq.gz	FASTQ	DNA	85773	17143865	46	199.9	200
seq/T2DM74_1.fq.gz	FASTQ	DNA	80951	16176600	31	199.8	200
seq/T2DM74_2.fq.gz	FASTQ	DNA	80951	16180769	46	199.9	200
seq/T2DM76_1.fq.gz	FASTQ	DNA	93889	18777747	149	200	200
seq/T2DM76_2.fq.gz	FASTQ	DNA	93889	18777459	94	200	200
seq/T2DM78_1.fq.gz	FASTQ	DNA	91384	18276750	165	200	200
seq/T2DM78_2.fq.gz	FASTQ	DNA	91384	18276678	167	200	200
seq/T2DM79_1.fq.gz	FASTQ	DNA	82164	16432144	53	200	200
seq/T2DM79_2.fq.gz	FASTQ	DNA	82164	16431819	48	200	200
seq/T2DM8_1.fq.gz	FASTQ	DNA	77635	15526796	121	200	200
seq/T2DM8_2.fq.gz	FASTQ	DNA	77635	15526604	129	200	200
seq/T2DM82_1.fq.gz	FASTQ	DNA	91544	18308594	97	200	200
seq/T2DM82_2.fq.gz	FASTQ	DNA	91544	18308476	5	200	200
seq/T2DM83_1.fq.gz	FASTQ	DNA	85314	17029785	2	199.6	200
seq/T2DM83_2.fq.gz	FASTQ	DNA	85314	17008564	1	199.4	200
seq/T2DM84_1.fq.gz	FASTQ	DNA	67372	13471699	44	200	200
seq/T2DM84_2.fq.gz	FASTQ	DNA	67372	13471964	50	200	200
seq/T2DM85_1.fq.gz	FASTQ	DNA	87080	17414696	47	200	200
seq/T2DM85_2.fq.gz	FASTQ	DNA	87080	17414298	46	200	200
seq/T2DM9_1.fq.gz	FASTQ	DNA	92777	18554253	53	200	200
seq/T2DM9_2.fq.gz	FASTQ	DNA	92777	18551874	44	200	200
seq/V1_1.fq.gz	FASTQ	DNA	96149	19229800	200	200	200
seq/V1_2.fq.gz	FASTQ	DNA	96149	19229788	194	200	200
seq/V101_1.fq.gz	FASTQ	DNA	96080	19213964	46	200	200
seq/V101_2.fq.gz	FASTQ	DNA	96080	19213473	44	200	200
seq/V102_1.fq.gz	FASTQ	DNA	94679	18923381	1	199.9	200
seq/V102_2.fq.gz	FASTQ	DNA	94679	18921944	35	199.9	200
seq/V103_1.fq.gz	FASTQ	DNA	80873	16071421	24	198.7	200
seq/V103_2.fq.gz	FASTQ	DNA	80873	16107043	1	199.2	200
seq/V108_1.fq.gz	FASTQ	DNA	92126	18419850	48	199.9	200
seq/V108_2.fq.gz	FASTQ	DNA	92126	18418893	46	199.9	200
seq/V11_1.fq.gz	FASTQ	DNA	90094	18018774	174	200	200
seq/V11_2.fq.gz	FASTQ	DNA	90094	18018421	104	200	200
seq/V110_1.fq.gz	FASTQ	DNA	93900	18775734	33	200	200
seq/V110_2.fq.gz	FASTQ	DNA	93900	18773786	1	199.9	200
seq/V111_1.fq.gz	FASTQ	DNA	90854	18167987	24	200	200
seq/V111_2.fq.gz	FASTQ	DNA	90854	18168592	68	200	200
seq/V114_1.fq.gz	FASTQ	DNA	82336	16466308	1	200	200
seq/V114_2.fq.gz	FASTQ	DNA	82336	16466458	35	200	200
seq/V12_1.fq.gz	FASTQ	DNA	89295	17858874	118	200	200
seq/V12_2.fq.gz	FASTQ	DNA	89295	17858670	126	200	200
seq/V13_1.fq.gz	FASTQ	DNA	82098	16418459	133	200	200
seq/V13_2.fq.gz	FASTQ	DNA	82098	16417588	124	200	200
seq/V14_1.fq.gz	FASTQ	DNA	79992	15998251	51	200	200
seq/V14_2.fq.gz	FASTQ	DNA	79992	15997837	50	200	200
seq/V15_1.fq.gz	FASTQ	DNA	91136	18220840	49	199.9	200
seq/V15_2.fq.gz	FASTQ	DNA	91136	18221629	1	199.9	200
seq/V16_1.fq.gz	FASTQ	DNA	84850	16969867	67	200	200
seq/V16_2.fq.gz	FASTQ	DNA	84850	16969668	48	200	200
seq/V17_1.fq.gz	FASTQ	DNA	78248	15649446	146	200	200
seq/V17_2.fq.gz	FASTQ	DNA	78248	15649470	154	200	200
seq/V18_1.fq.gz	FASTQ	DNA	58686	11737020	53	200	200
seq/V18_2.fq.gz	FASTQ	DNA	58686	11737059	134	200	200
seq/V19_1.fq.gz	FASTQ	DNA	77281	15456162	162	200	200
seq/V19_2.fq.gz	FASTQ	DNA	77281	15456108	108	200	200
seq/V20_1.fq.gz	FASTQ	DNA	86565	17312833	67	200	200
seq/V20_2.fq.gz	FASTQ	DNA	86565	17312974	174	200	200
seq/V21_1.fq.gz	FASTQ	DNA	63402	12679325	48	200	200
seq/V21_2.fq.gz	FASTQ	DNA	63402	12679405	50	200	200
seq/V22_1.fq.gz	FASTQ	DNA	85916	17179690	50	200	200
seq/V22_2.fq.gz	FASTQ	DNA	85916	17177808	43	199.9	200
seq/V23_1.fq.gz	FASTQ	DNA	83513	16702271	139	200	200
seq/V23_2.fq.gz	FASTQ	DNA	83513	16702242	133	200	200
seq/V24_1.fq.gz	FASTQ	DNA	83334	16666636	132	200	200
seq/V24_2.fq.gz	FASTQ	DNA	83334	16666728	159	200	200
seq/V25_1.fq.gz	FASTQ	DNA	82773	16554412	96	200	200
seq/V25_2.fq.gz	FASTQ	DNA	82773	16554335	104	200	200
seq/V26_1.fq.gz	FASTQ	DNA	78178	15635444	163	200	200
seq/V26_2.fq.gz	FASTQ	DNA	78178	15635320	77	200	200
seq/V27_1.fq.gz	FASTQ	DNA	92673	18534538	156	200	200
seq/V27_2.fq.gz	FASTQ	DNA	92673	18534531	164	200	200
seq/V28_1.fq.gz	FASTQ	DNA	82310	16461963	163	200	200
seq/V28_2.fq.gz	FASTQ	DNA	82310	16461539	104	200	200
seq/V29_1.fq.gz	FASTQ	DNA	62505	12500040	46	200	200
seq/V29_2.fq.gz	FASTQ	DNA	62505	12499933	46	200	200
seq/V3_1.fq.gz	FASTQ	DNA	85988	17197246	46	200	200
seq/V3_2.fq.gz	FASTQ	DNA	85988	17197198	166	200	200
seq/V30_1.fq.gz	FASTQ	DNA	85729	17145502	125	200	200
seq/V30_2.fq.gz	FASTQ	DNA	85729	17145558	154	200	200
seq/V31_1.fq.gz	FASTQ	DNA	82383	16476286	50	200	200
seq/V31_2.fq.gz	FASTQ	DNA	82383	16476563	177	200	200
seq/V32_1.fq.gz	FASTQ	DNA	90505	18100558	67	200	200
seq/V32_2.fq.gz	FASTQ	DNA	90505	18100472	75	200	200
seq/V33_1.fq.gz	FASTQ	DNA	95286	19057021	107	200	200
seq/V33_2.fq.gz	FASTQ	DNA	95286	19057005	107	200	200
seq/V34_1.fq.gz	FASTQ	DNA	85901	17179956	96	200	200
seq/V34_2.fq.gz	FASTQ	DNA	85901	17179762	104	200	200
seq/V35_1.fq.gz	FASTQ	DNA	88416	17682798	50	200	200
seq/V35_2.fq.gz	FASTQ	DNA	88416	17682588	52	200	200
seq/V36_1.fq.gz	FASTQ	DNA	88818	17762865	50	200	200
seq/V36_2.fq.gz	FASTQ	DNA	88818	17762695	51	200	200
seq/V37_1.fq.gz	FASTQ	DNA	83243	16648068	50	200	200
seq/V37_2.fq.gz	FASTQ	DNA	83243	16647254	19	200	200
seq/V38_1.fq.gz	FASTQ	DNA	85010	17000438	50	200	200
seq/V38_2.fq.gz	FASTQ	DNA	85010	16998303	48	200	200
seq/V39_1.fq.gz	FASTQ	DNA	77299	15458167	48	200	200
seq/V39_2.fq.gz	FASTQ	DNA	77299	15457698	19	200	200
seq/V40_1.fq.gz	FASTQ	DNA	85311	17061459	50	200	200
seq/V40_2.fq.gz	FASTQ	DNA	85311	17061312	53	200	200
seq/V41_1.fq.gz	FASTQ	DNA	94239	18847371	46	200	200
seq/V41_2.fq.gz	FASTQ	DNA	94239	18846911	47	200	200
seq/V42_1.fq.gz	FASTQ	DNA	89375	17874256	1	200	200
seq/V42_2.fq.gz	FASTQ	DNA	89375	17874806	53	200	200
seq/V44_1.fq.gz	FASTQ	DNA	86343	17268376	100	200	200
seq/V44_2.fq.gz	FASTQ	DNA	86343	17268355	124	200	200
seq/V45_1.fq.gz	FASTQ	DNA	69549	13909794	194	200	200
seq/V45_2.fq.gz	FASTQ	DNA	69549	13909648	94	200	200
seq/V46_1.fq.gz	FASTQ	DNA	84164	16830484	1	200	200
seq/V46_2.fq.gz	FASTQ	DNA	84164	16828982	1	200	200
seq/V47_1.fq.gz	FASTQ	DNA	77720	15543691	50	200	200
seq/V47_2.fq.gz	FASTQ	DNA	77720	15543892	166	200	200
seq/V48_1.fq.gz	FASTQ	DNA	80760	16151373	44	200	200
seq/V48_2.fq.gz	FASTQ	DNA	80760	16151515	44	200	200
seq/V49_1.fq.gz	FASTQ	DNA	78943	15788317	53	200	200
seq/V49_2.fq.gz	FASTQ	DNA	78943	15787813	62	200	200
seq/V50_1.fq.gz	FASTQ	DNA	84204	16840800	200	200	200
seq/V50_2.fq.gz	FASTQ	DNA	84204	16840606	52	200	200
seq/V51_1.fq.gz	FASTQ	DNA	83967	16790481	48	200	200
seq/V51_2.fq.gz	FASTQ	DNA	83967	16790851	44	200	200
seq/V52_1.fq.gz	FASTQ	DNA	80974	16193530	49	200	200
seq/V52_2.fq.gz	FASTQ	DNA	80974	16194582	94	200	200
seq/V53_1.fq.gz	FASTQ	DNA	82585	16516392	1	200	200
seq/V53_2.fq.gz	FASTQ	DNA	82585	16516083	53	200	200
seq/V54_1.fq.gz	FASTQ	DNA	93050	18607789	48	200	200
seq/V54_2.fq.gz	FASTQ	DNA	93050	18606057	2	200	200
seq/V55_1.fq.gz	FASTQ	DNA	80269	16052879	49	200	200
seq/V55_2.fq.gz	FASTQ	DNA	80269	16052906	44	200	200
seq/V60_1.fq.gz	FASTQ	DNA	81190	16231808	1	199.9	200
seq/V60_2.fq.gz	FASTQ	DNA	81190	16227281	1	199.9	200
seq/V63_1.fq.gz	FASTQ	DNA	85942	17186958	51	200	200
seq/V63_2.fq.gz	FASTQ	DNA	85942	17187011	44	200	200
seq/V65_1.fq.gz	FASTQ	DNA	79381	15875350	25	200	200
seq/V65_2.fq.gz	FASTQ	DNA	79381	15875945	155	200	200
seq/V7_1.fq.gz	FASTQ	DNA	86412	17282151	53	200	200
seq/V7_2.fq.gz	FASTQ	DNA	86412	17281941	53	200	200
seq/V70_1.fq.gz	FASTQ	DNA	80167	16032874	50	200	200
seq/V70_2.fq.gz	FASTQ	DNA	80167	16032248	46	200	200
seq/V71_1.fq.gz	FASTQ	DNA	76395	15278635	94	200	200
seq/V71_2.fq.gz	FASTQ	DNA	76395	15278519	68	200	200
seq/V73_1.fq.gz	FASTQ	DNA	69947	13989223	56	200	200
seq/V73_2.fq.gz	FASTQ	DNA	69947	13988992	50	200	200
seq/V76_1.fq.gz	FASTQ	DNA	81465	16270918	46	199.7	200
seq/V76_2.fq.gz	FASTQ	DNA	81465	16253582	1	199.5	200
seq/V77_1.fq.gz	FASTQ	DNA	68069	13613053	53	200	200
seq/V77_2.fq.gz	FASTQ	DNA	68069	13612399	50	200	200
seq/V78_1.fq.gz	FASTQ	DNA	82360	16471265	50	200	200
seq/V78_2.fq.gz	FASTQ	DNA	82360	16471303	48	200	200
seq/V79_1.fq.gz	FASTQ	DNA	76960	15390772	46	200	200
seq/V79_2.fq.gz	FASTQ	DNA	76960	15390520	44	200	200
seq/V8_1.fq.gz	FASTQ	DNA	88641	17727484	50	200	200
seq/V8_2.fq.gz	FASTQ	DNA	88641	17727953	97	200	200
seq/V80_1.fq.gz	FASTQ	DNA	71983	14396117	47	200	200
seq/V80_2.fq.gz	FASTQ	DNA	71983	14395630	51	200	200
seq/V82_1.fq.gz	FASTQ	DNA	84977	16969341	42	199.7	200
seq/V82_2.fq.gz	FASTQ	DNA	84977	16959280	24	199.6	200
seq/V84_1.fq.gz	FASTQ	DNA	89360	17871704	20	200	200
seq/V84_2.fq.gz	FASTQ	DNA	89360	17871642	146	200	200
seq/V86_1.fq.gz	FASTQ	DNA	77960	15590943	46	200	200
seq/V86_2.fq.gz	FASTQ	DNA	77960	15591039	46	200	200
seq/V94_1.fq.gz	FASTQ	DNA	81852	16362728	2	199.9	200
seq/V94_2.fq.gz	FASTQ	DNA	81852	16356310	1	199.8	200
seq/V97_1.fq.gz	FASTQ	DNA	87186	17375545	1	199.3	200
seq/V97_2.fq.gz	FASTQ	DNA	87186	17345934	1	199	200
