# Supplementary material for: Disturbance of gut microbiota in diabetes related macroangiopathy: Evidence from the gut bacteriome and mycobiome
Source: iScience. 2025 Jun 9;28(7):112856. doi: 10.1016/j.isci.2025.112856 (PMC12268692; doi:10.1016/j.isci.2025.112856)
Supplement: Table S6. Read statistics for fungal genomic analysis sequencing data [file mmc3.xlsx]

## Sheet: seqkit
Table S6 Read statistics for fungal genomic analysis sequencing data.
file	format	type	num_seqs	sum_len	min_len	avg_len	max_len
seq/C10_1.fq.gz	FASTQ	DNA	84541	15053143	4	178.1	180
seq/C10_2.fq.gz	FASTQ	DNA	84541	15052450	0	178	180
seq/C11_1.fq.gz	FASTQ	DNA	86512	18761827	20	216.9	222
seq/C11_2.fq.gz	FASTQ	DNA	86512	18882950	20	218.3	224
seq/C12_1.fq.gz	FASTQ	DNA	67121	12028508	2	179.2	180
seq/C12_2.fq.gz	FASTQ	DNA	67121	12028102	5	179.2	180
seq/C13_1.fq.gz	FASTQ	DNA	67956	14714676	20	216.5	222
seq/C13_2.fq.gz	FASTQ	DNA	67956	14799858	20	217.8	224
seq/C14_1.fq.gz	FASTQ	DNA	90086	16085341	7	178.6	180
seq/C14_2.fq.gz	FASTQ	DNA	90086	16084761	7	178.5	180
seq/C15_1.fq.gz	FASTQ	DNA	82827	14590751	3	176.2	180
seq/C15_2.fq.gz	FASTQ	DNA	82827	14591045	12	176.2	180
seq/C16_1.fq.gz	FASTQ	DNA	85365	14050807	10	164.6	180
seq/C16_2.fq.gz	FASTQ	DNA	85365	14053182	10	164.6	180
seq/C17_1.fq.gz	FASTQ	DNA	89621	16012203	13	178.7	180
seq/C17_2.fq.gz	FASTQ	DNA	89621	16012217	13	178.7	180
seq/C18_1.fq.gz	FASTQ	DNA	100379	21695748	20	216.1	222
seq/C18_2.fq.gz	FASTQ	DNA	100379	21837588	20	217.6	224
seq/C19_1.fq.gz	FASTQ	DNA	88714	19550047	39	220.4	222
seq/C19_2.fq.gz	FASTQ	DNA	88714	19715591	39	222.2	224
seq/C20_1.fq.gz	FASTQ	DNA	84524	18597461	20	220	222
seq/C20_2.fq.gz	FASTQ	DNA	84524	18741864	20	221.7	224
seq/C21_1.fq.gz	FASTQ	DNA	94002	16235872	20	172.7	180
seq/C21_2.fq.gz	FASTQ	DNA	94002	16236018	8	172.7	180
seq/C22_1.fq.gz	FASTQ	DNA	90341	16251726	6	179.9	180
seq/C22_2.fq.gz	FASTQ	DNA	90341	16251791	6	179.9	180
seq/C23_1.fq.gz	FASTQ	DNA	84930	17850056	24	210.2	222
seq/C23_2.fq.gz	FASTQ	DNA	84930	17924939	24	211.1	224
seq/C24_1.fq.gz	FASTQ	DNA	93812	16875564	2	179.9	180
seq/C24_2.fq.gz	FASTQ	DNA	93812	16875362	5	179.9	180
seq/C25_1.fq.gz	FASTQ	DNA	70961	12657416	6	178.4	180
seq/C25_2.fq.gz	FASTQ	DNA	70961	12657019	6	178.4	180
seq/C26_1.fq.gz	FASTQ	DNA	89993	16102990	10	178.9	180
seq/C26_2.fq.gz	FASTQ	DNA	89993	16103153	10	178.9	180
seq/C27_1.fq.gz	FASTQ	DNA	90147	15691623	11	174.1	180
seq/C27_2.fq.gz	FASTQ	DNA	90147	15691964	11	174.1	180
seq/C28_1.fq.gz	FASTQ	DNA	74138	16036123	20	216.3	222
seq/C28_2.fq.gz	FASTQ	DNA	74138	16103266	20	217.2	224
seq/C29_1.fq.gz	FASTQ	DNA	60384	10864919	8	179.9	180
seq/C29_2.fq.gz	FASTQ	DNA	60384	10864240	8	179.9	180
seq/C3_1.fq.gz	FASTQ	DNA	88560	19116604	22	215.9	222
seq/C3_2.fq.gz	FASTQ	DNA	88560	19271089	22	217.6	224
seq/C30_1.fq.gz	FASTQ	DNA	91116	19612680	20	215.2	222
seq/C30_2.fq.gz	FASTQ	DNA	91116	19756572	20	216.8	224
seq/C31_1.fq.gz	FASTQ	DNA	83570	15024294	69	179.8	180
seq/C31_2.fq.gz	FASTQ	DNA	83570	15024345	69	179.8	180
seq/C32_1.fq.gz	FASTQ	DNA	83198	14955693	78	179.8	180
seq/C32_2.fq.gz	FASTQ	DNA	83198	14955167	78	179.8	180
seq/C33_1.fq.gz	FASTQ	DNA	71907	12925689	4	179.8	180
seq/C33_2.fq.gz	FASTQ	DNA	71907	12924925	3	179.7	180
seq/C34_1.fq.gz	FASTQ	DNA	88592	19251478	20	217.3	222
seq/C34_2.fq.gz	FASTQ	DNA	88592	19417955	20	219.2	224
seq/C35_1.fq.gz	FASTQ	DNA	93897	16873555	0	179.7	180
seq/C35_2.fq.gz	FASTQ	DNA	93897	16873145	0	179.7	180
seq/C38_1.fq.gz	FASTQ	DNA	92331	20013757	20	216.8	222
seq/C38_2.fq.gz	FASTQ	DNA	92331	20146531	20	218.2	224
seq/C39_1.fq.gz	FASTQ	DNA	81695	14357674	0	175.7	180
seq/C39_2.fq.gz	FASTQ	DNA	81695	14352058	0	175.7	180
seq/C40_1.fq.gz	FASTQ	DNA	82841	14833143	1	179.1	180
seq/C40_2.fq.gz	FASTQ	DNA	82841	14834527	1	179.1	180
seq/C41_1.fq.gz	FASTQ	DNA	91248	16413906	63	179.9	180
seq/C41_2.fq.gz	FASTQ	DNA	91248	16413852	63	179.9	180
seq/C42_1.fq.gz	FASTQ	DNA	76405	13726844	62	179.7	180
seq/C42_2.fq.gz	FASTQ	DNA	76405	13726234	6	179.7	180
seq/C44_1.fq.gz	FASTQ	DNA	82206	14583578	5	177.4	180
seq/C44_2.fq.gz	FASTQ	DNA	82206	14577113	2	177.3	180
seq/C45_1.fq.gz	FASTQ	DNA	61272	10968437	2	179	180
seq/C45_2.fq.gz	FASTQ	DNA	61272	10969262	3	179	180
seq/C46_1.fq.gz	FASTQ	DNA	82434	18241655	21	221.3	222
seq/C46_2.fq.gz	FASTQ	DNA	82434	18401489	21	223.2	224
seq/C47_1.fq.gz	FASTQ	DNA	87138	18934942	22	217.3	222
seq/C47_2.fq.gz	FASTQ	DNA	87138	19080985	22	219	224
seq/C48_1.fq.gz	FASTQ	DNA	15349	3384879	86	220.5	222
seq/C48_2.fq.gz	FASTQ	DNA	15349	3414073	86	222.4	224
seq/C49_1.fq.gz	FASTQ	DNA	86391	15528219	2	179.7	180
seq/C49_2.fq.gz	FASTQ	DNA	86391	15528730	2	179.7	180
seq/C50_1.fq.gz	FASTQ	DNA	91116	19612680	20	215.2	222
seq/C50_2.fq.gz	FASTQ	DNA	91116	19756572	20	216.8	224
seq/C51_1.fq.gz	FASTQ	DNA	88592	19251478	20	217.3	222
seq/C51_2.fq.gz	FASTQ	DNA	88592	19417955	20	219.2	224
seq/C52_1.fq.gz	FASTQ	DNA	84820	15253142	19	179.8	180
seq/C52_2.fq.gz	FASTQ	DNA	84820	15252964	5	179.8	180
seq/C53_1.fq.gz	FASTQ	DNA	83402	14962700	0	179.4	180
seq/C53_2.fq.gz	FASTQ	DNA	83402	14962856	0	179.4	180
seq/C54_1.fq.gz	FASTQ	DNA	77400	13880400	2	179.3	180
seq/C54_2.fq.gz	FASTQ	DNA	77400	13880619	3	179.3	180
seq/C55_1.fq.gz	FASTQ	DNA	95206	17084507	2	179.4	180
seq/C55_2.fq.gz	FASTQ	DNA	95206	17084402	5	179.4	180
seq/C56_1.fq.gz	FASTQ	DNA	82434	18241655	21	221.3	222
seq/C56_2.fq.gz	FASTQ	DNA	82434	18401489	21	223.2	224
seq/C6_1.fq.gz	FASTQ	DNA	95262	17093025	10	179.4	180
seq/C6_2.fq.gz	FASTQ	DNA	95262	17093542	10	179.4	180
seq/C67_1.fq.gz	FASTQ	DNA	57115	10262490	1	179.7	180
seq/C67_2.fq.gz	FASTQ	DNA	57115	10262630	1	179.7	180
seq/C68_1.fq.gz	FASTQ	DNA	80863	14530702	15	179.7	180
seq/C68_2.fq.gz	FASTQ	DNA	80863	14530805	15	179.7	180
seq/C69_1.fq.gz	FASTQ	DNA	86590	15542510	62	179.5	180
seq/C69_2.fq.gz	FASTQ	DNA	86590	15542814	62	179.5	180
seq/C7_1.fq.gz	FASTQ	DNA	86276	15346912	10	177.9	180
seq/C7_2.fq.gz	FASTQ	DNA	86276	15346434	10	177.9	180
seq/T2DM1_1.fq.gz	FASTQ	DNA	95149	16817121	7	176.7	180
seq/T2DM1_2.fq.gz	FASTQ	DNA	95149	16815739	7	176.7	180
seq/T2DM10_1.fq.gz	FASTQ	DNA	85814	13788081	10	160.7	180
seq/T2DM10_2.fq.gz	FASTQ	DNA	85814	13788000	10	160.7	180
seq/T2DM11_1.fq.gz	FASTQ	DNA	84068	14918729	1	177.5	180
seq/T2DM11_2.fq.gz	FASTQ	DNA	84068	14919317	1	177.5	180
seq/T2DM13_1.fq.gz	FASTQ	DNA	87565	14839436	11	169.5	180
seq/T2DM13_2.fq.gz	FASTQ	DNA	87565	14842117	11	169.5	180
seq/T2DM14_1.fq.gz	FASTQ	DNA	16716	3691209	46	220.8	222
seq/T2DM14_2.fq.gz	FASTQ	DNA	16716	3723222	46	222.7	224
seq/T2DM15_1.fq.gz	FASTQ	DNA	82883	14530131	10	175.3	180
seq/T2DM15_2.fq.gz	FASTQ	DNA	82883	14530315	10	175.3	180
seq/T2DM16_1.fq.gz	FASTQ	DNA	88744	17989876	20	202.7	222
seq/T2DM16_2.fq.gz	FASTQ	DNA	88744	18086175	20	203.8	224
seq/T2DM17_1.fq.gz	FASTQ	DNA	83662	13718105	0	164	180
seq/T2DM17_2.fq.gz	FASTQ	DNA	83662	13723077	0	164	180
seq/T2DM19_1.fq.gz	FASTQ	DNA	93271	15611556	10	167.4	180
seq/T2DM19_2.fq.gz	FASTQ	DNA	93271	15613097	10	167.4	180
seq/T2DM20_1.fq.gz	FASTQ	DNA	88708	15895507	11	179.2	180
seq/T2DM20_2.fq.gz	FASTQ	DNA	88708	15895655	11	179.2	180
seq/T2DM23_1.fq.gz	FASTQ	DNA	93732	20384673	20	217.5	222
seq/T2DM23_2.fq.gz	FASTQ	DNA	93732	20579919	20	219.6	224
seq/T2DM24_1.fq.gz	FASTQ	DNA	88432	13907282	3	157.3	180
seq/T2DM24_2.fq.gz	FASTQ	DNA	88432	13928217	3	157.5	180
seq/T2DM25_1.fq.gz	FASTQ	DNA	76239	12990191	13	170.4	180
seq/T2DM25_2.fq.gz	FASTQ	DNA	76239	12995352	13	170.5	180
seq/T2DM26_1.fq.gz	FASTQ	DNA	78037	11848723	39	151.8	180
seq/T2DM26_2.fq.gz	FASTQ	DNA	78037	11862627	12	152	180
seq/T2DM27_1.fq.gz	FASTQ	DNA	69112	14699188	20	212.7	222
seq/T2DM27_2.fq.gz	FASTQ	DNA	69112	14799058	20	214.1	224
seq/T2DM28_1.fq.gz	FASTQ	DNA	68063	13182125	21	193.7	222
seq/T2DM28_2.fq.gz	FASTQ	DNA	68063	13299296	21	195.4	224
seq/T2DM29_1.fq.gz	FASTQ	DNA	89741	15017970	8	167.3	180
seq/T2DM29_2.fq.gz	FASTQ	DNA	89741	15019466	8	167.4	180
seq/T2DM3_1.fq.gz	FASTQ	DNA	22481	4814428	20	214.2	222
seq/T2DM3_2.fq.gz	FASTQ	DNA	22481	4850241	20	215.7	224
seq/T2DM30_1.fq.gz	FASTQ	DNA	84541	13764012	0	162.8	180
seq/T2DM30_2.fq.gz	FASTQ	DNA	84541	13772208	0	162.9	180
seq/T2DM32_1.fq.gz	FASTQ	DNA	82845	14645397	10	176.8	180
seq/T2DM32_2.fq.gz	FASTQ	DNA	82845	14645136	10	176.8	180
seq/T2DM33_1.fq.gz	FASTQ	DNA	92616	16319036	0	176.2	180
seq/T2DM33_2.fq.gz	FASTQ	DNA	92616	16320606	3	176.2	180
seq/T2DM34_1.fq.gz	FASTQ	DNA	87506	15293736	0	174.8	180
seq/T2DM34_2.fq.gz	FASTQ	DNA	87506	15291650	0	174.7	180
seq/T2DM35_1.fq.gz	FASTQ	DNA	18771	4069843	20	216.8	222
seq/T2DM35_2.fq.gz	FASTQ	DNA	18771	4102089	20	218.5	224
seq/T2DM37_1.fq.gz	FASTQ	DNA	74890	12712713	1	169.8	180
seq/T2DM37_2.fq.gz	FASTQ	DNA	74890	12726923	0	169.9	180
seq/T2DM38_1.fq.gz	FASTQ	DNA	80062	13872810	15	173.3	180
seq/T2DM38_2.fq.gz	FASTQ	DNA	80062	13872986	15	173.3	180
seq/T2DM39_1.fq.gz	FASTQ	DNA	88044	18483234	20	209.9	222
seq/T2DM39_2.fq.gz	FASTQ	DNA	88044	18594243	20	211.2	224
seq/T2DM4_1.fq.gz	FASTQ	DNA	79724	14299159	13	179.4	180
seq/T2DM4_2.fq.gz	FASTQ	DNA	79724	14299407	13	179.4	180
seq/T2DM41_1.fq.gz	FASTQ	DNA	79540	14195882	8	178.5	180
seq/T2DM41_2.fq.gz	FASTQ	DNA	79540	14196096	8	178.5	180
seq/T2DM44_1.fq.gz	FASTQ	DNA	78298	13972717	12	178.5	180
seq/T2DM44_2.fq.gz	FASTQ	DNA	78298	13972067	12	178.4	180
seq/T2DM45_1.fq.gz	FASTQ	DNA	23209	5070465	21	218.5	222
seq/T2DM45_2.fq.gz	FASTQ	DNA	23209	5114018	21	220.3	224
seq/T2DM46_1.fq.gz	FASTQ	DNA	74364	15733933	23	211.6	222
seq/T2DM46_2.fq.gz	FASTQ	DNA	74364	15764806	23	212	224
seq/T2DM47_1.fq.gz	FASTQ	DNA	79591	14158910	0	177.9	180
seq/T2DM47_2.fq.gz	FASTQ	DNA	79591	14164391	0	178	180
seq/T2DM5_1.fq.gz	FASTQ	DNA	93301	16666758	11	178.6	180
seq/T2DM5_2.fq.gz	FASTQ	DNA	93301	16666735	11	178.6	180
seq/T2DM51_1.fq.gz	FASTQ	DNA	19082	4095210	20	214.6	222
seq/T2DM51_2.fq.gz	FASTQ	DNA	19082	4127234	20	216.3	224
seq/T2DM55_1.fq.gz	FASTQ	DNA	27556	5942832	22	215.7	222
seq/T2DM55_2.fq.gz	FASTQ	DNA	27556	5989254	22	217.3	224
seq/T2DM58_1.fq.gz	FASTQ	DNA	87232	18135507	20	207.9	222
seq/T2DM58_2.fq.gz	FASTQ	DNA	87232	18268214	20	209.4	224
seq/T2DM6_1.fq.gz	FASTQ	DNA	88646	18154490	20	204.8	222
seq/T2DM6_2.fq.gz	FASTQ	DNA	88646	18223098	20	205.6	224
seq/T2DM61_1.fq.gz	FASTQ	DNA	22495	4798147	21	213.3	222
seq/T2DM61_2.fq.gz	FASTQ	DNA	22495	4834599	21	214.9	224
seq/T2DM64_1.fq.gz	FASTQ	DNA	18873	3965019	26	210.1	222
seq/T2DM64_2.fq.gz	FASTQ	DNA	18873	3993703	26	211.6	224
seq/T2DM65_1.fq.gz	FASTQ	DNA	16241	3529461	24	217.3	222
seq/T2DM65_2.fq.gz	FASTQ	DNA	16241	3556138	24	219	224
seq/T2DM67_1.fq.gz	FASTQ	DNA	71656	15524483	20	216.7	222
seq/T2DM67_2.fq.gz	FASTQ	DNA	71656	15635700	20	218.2	224
seq/T2DM68_1.fq.gz	FASTQ	DNA	87390	16915917	20	193.6	222
seq/T2DM68_2.fq.gz	FASTQ	DNA	87390	16879047	20	193.1	224
seq/T2DM69_1.fq.gz	FASTQ	DNA	14211	3115007	23	219.2	222
seq/T2DM69_2.fq.gz	FASTQ	DNA	14211	3140922	23	221	224
seq/T2DM7_1.fq.gz	FASTQ	DNA	77193	16363793	20	212	222
seq/T2DM7_2.fq.gz	FASTQ	DNA	77193	16474327	20	213.4	224
seq/T2DM70_1.fq.gz	FASTQ	DNA	73054	16155706	20	221.1	222
seq/T2DM70_2.fq.gz	FASTQ	DNA	73054	16298904	20	223.1	224
seq/T2DM71_1.fq.gz	FASTQ	DNA	23759	5191941	20	218.5	222
seq/T2DM71_2.fq.gz	FASTQ	DNA	23759	5231683	20	220.2	224
seq/T2DM72_1.fq.gz	FASTQ	DNA	33086	7006100	20	211.8	222
seq/T2DM72_2.fq.gz	FASTQ	DNA	33086	7062679	20	213.5	224
seq/T2DM73_1.fq.gz	FASTQ	DNA	88660	17312695	20	195.3	222
seq/T2DM73_2.fq.gz	FASTQ	DNA	88660	17414651	20	196.4	224
seq/T2DM74_1.fq.gz	FASTQ	DNA	88598	18764765	20	211.8	222
seq/T2DM74_2.fq.gz	FASTQ	DNA	88598	18904921	20	213.4	224
seq/T2DM76_1.fq.gz	FASTQ	DNA	85206	18311893	26	214.9	222
seq/T2DM76_2.fq.gz	FASTQ	DNA	85206	18432339	26	216.3	224
seq/T2DM78_1.fq.gz	FASTQ	DNA	88544	18070669	32	204.1	222
seq/T2DM78_2.fq.gz	FASTQ	DNA	88544	18095706	61	204.4	224
seq/T2DM79_1.fq.gz	FASTQ	DNA	16106	3509223	43	217.9	222
seq/T2DM79_2.fq.gz	FASTQ	DNA	16106	3537799	43	219.7	224
seq/T2DM8_1.fq.gz	FASTQ	DNA	87773	15397515	9	175.4	180
seq/T2DM8_2.fq.gz	FASTQ	DNA	87773	15397649	9	175.4	180
seq/T2DM82_1.fq.gz	FASTQ	DNA	17142	3754212	21	219	222
seq/T2DM82_2.fq.gz	FASTQ	DNA	17142	3786182	21	220.9	224
seq/T2DM83_1.fq.gz	FASTQ	DNA	29160	5790412	22	198.6	222
seq/T2DM83_2.fq.gz	FASTQ	DNA	29160	5824307	22	199.7	224
seq/T2DM84_1.fq.gz	FASTQ	DNA	31870	6897298	20	216.4	222
seq/T2DM84_2.fq.gz	FASTQ	DNA	31870	6945384	20	217.9	224
seq/T2DM85_1.fq.gz	FASTQ	DNA	67515	14267607	21	211.3	222
seq/T2DM85_2.fq.gz	FASTQ	DNA	67515	14307438	21	211.9	224
seq/T2DM9_1.fq.gz	FASTQ	DNA	91423	15294407	0	167.3	180
seq/T2DM9_2.fq.gz	FASTQ	DNA	91423	15293997	0	167.3	180
seq/V1_1.fq.gz	FASTQ	DNA	15224	3316086	38	217.8	222
seq/V1_2.fq.gz	FASTQ	DNA	15224	3342426	38	219.5	224
seq/V101_1.fq.gz	FASTQ	DNA	83276	17093390	22	205.3	222
seq/V101_2.fq.gz	FASTQ	DNA	83276	17161278	21	206.1	224
seq/V102_1.fq.gz	FASTQ	DNA	84858	16969868	20	200	222
seq/V102_2.fq.gz	FASTQ	DNA	84858	17048275	20	200.9	224
seq/V103_1.fq.gz	FASTQ	DNA	82909	16452834	20	198.4	222
seq/V103_2.fq.gz	FASTQ	DNA	82909	16528375	20	199.4	224
seq/V108_1.fq.gz	FASTQ	DNA	86517	17876718	23	206.6	222
seq/V108_2.fq.gz	FASTQ	DNA	86517	17902705	23	206.9	224
seq/V11_1.fq.gz	FASTQ	DNA	86427	14461504	3	167.3	180
seq/V11_2.fq.gz	FASTQ	DNA	86427	14478215	3	167.5	180
seq/V110_1.fq.gz	FASTQ	DNA	93110	19278965	20	207.1	222
seq/V110_2.fq.gz	FASTQ	DNA	93110	19406052	20	208.4	224
seq/V111_1.fq.gz	FASTQ	DNA	83466	15770952	20	189	222
seq/V111_2.fq.gz	FASTQ	DNA	83466	15850715	20	189.9	224
seq/V114_1.fq.gz	FASTQ	DNA	92792	20561289	22	221.6	222
seq/V114_2.fq.gz	FASTQ	DNA	92792	20742854	22	223.5	224
seq/V12_1.fq.gz	FASTQ	DNA	87522	15031839	0	171.7	180
seq/V12_2.fq.gz	FASTQ	DNA	87522	15049860	0	172	180
seq/V13_1.fq.gz	FASTQ	DNA	88944	13793321	1	155.1	180
seq/V13_2.fq.gz	FASTQ	DNA	88944	13812589	1	155.3	180
seq/V14_1.fq.gz	FASTQ	DNA	16090	3510147	20	218.2	222
seq/V14_2.fq.gz	FASTQ	DNA	16090	3538796	20	219.9	224
seq/V15_1.fq.gz	FASTQ	DNA	16070	3486027	20	216.9	222
seq/V15_2.fq.gz	FASTQ	DNA	16070	3511529	20	218.5	224
seq/V16_1.fq.gz	FASTQ	DNA	85500	18602504	28	217.6	222
seq/V16_2.fq.gz	FASTQ	DNA	85500	18753881	28	219.3	224
seq/V17_1.fq.gz	FASTQ	DNA	80914	14559445	72	179.9	180
seq/V17_2.fq.gz	FASTQ	DNA	80914	14559116	72	179.9	180
seq/V18_1.fq.gz	FASTQ	DNA	62705	13509196	20	215.4	222
seq/V18_2.fq.gz	FASTQ	DNA	62705	13613809	20	217.1	224
seq/V19_1.fq.gz	FASTQ	DNA	85904	18348655	20	213.6	222
seq/V19_2.fq.gz	FASTQ	DNA	85904	18466272	20	215	224
seq/V20_1.fq.gz	FASTQ	DNA	25061	5379519	32	214.7	222
seq/V20_2.fq.gz	FASTQ	DNA	25061	5412226	38	216	224
seq/V21_1.fq.gz	FASTQ	DNA	85488	17891236	20	209.3	222
seq/V21_2.fq.gz	FASTQ	DNA	85488	17902240	20	209.4	224
seq/V22_1.fq.gz	FASTQ	DNA	81169	17386392	20	214.2	222
seq/V22_2.fq.gz	FASTQ	DNA	81169	17483898	21	215.4	224
seq/V23_1.fq.gz	FASTQ	DNA	83475	13187457	12	158	180
seq/V23_2.fq.gz	FASTQ	DNA	83475	13187192	12	158	180
seq/V24_1.fq.gz	FASTQ	DNA	86900	15508908	10	178.5	180
seq/V24_2.fq.gz	FASTQ	DNA	86900	15508986	10	178.5	180
seq/V25_1.fq.gz	FASTQ	DNA	90744	15903305	3	175.3	180
seq/V25_2.fq.gz	FASTQ	DNA	90744	15903553	3	175.3	180
seq/V26_1.fq.gz	FASTQ	DNA	88331	15631496	9	177	180
seq/V26_2.fq.gz	FASTQ	DNA	88331	15631551	9	177	180
seq/V27_1.fq.gz	FASTQ	DNA	84604	14101082	0	166.7	180
seq/V27_2.fq.gz	FASTQ	DNA	84604	14118459	0	166.9	180
seq/V28_1.fq.gz	FASTQ	DNA	87344	15076976	3	172.6	180
seq/V28_2.fq.gz	FASTQ	DNA	87344	15075963	3	172.6	180
seq/V29_1.fq.gz	FASTQ	DNA	92806	19086487	20	205.7	222
seq/V29_2.fq.gz	FASTQ	DNA	92806	19129005	20	206.1	224
seq/V3_1.fq.gz	FASTQ	DNA	34683	6797606	20	196	222
seq/V3_2.fq.gz	FASTQ	DNA	34683	6825965	20	196.8	224
seq/V30_1.fq.gz	FASTQ	DNA	80019	14347729	0	179.3	180
seq/V30_2.fq.gz	FASTQ	DNA	80019	14347855	0	179.3	180
seq/V31_1.fq.gz	FASTQ	DNA	44941	9798976	21	218	222
seq/V31_2.fq.gz	FASTQ	DNA	44941	9879680	21	219.8	224
seq/V32_1.fq.gz	FASTQ	DNA	86603	13056745	0	150.8	180
seq/V32_2.fq.gz	FASTQ	DNA	86603	13060469	6	150.8	180
seq/V33_1.fq.gz	FASTQ	DNA	16962	3735977	21	220.3	222
seq/V33_2.fq.gz	FASTQ	DNA	16962	3769225	21	222.2	224
seq/V34_1.fq.gz	FASTQ	DNA	87377	14865117	0	170.1	180
seq/V34_2.fq.gz	FASTQ	DNA	87377	14866954	0	170.1	180
seq/V35_1.fq.gz	FASTQ	DNA	18552	4067687	43	219.3	222
seq/V35_2.fq.gz	FASTQ	DNA	18552	4100406	43	221	224
seq/V36_1.fq.gz	FASTQ	DNA	63482	13115160	20	206.6	222
seq/V36_2.fq.gz	FASTQ	DNA	63482	13183126	20	207.7	224
seq/V37_1.fq.gz	FASTQ	DNA	77035	16112599	22	209.2	222
seq/V37_2.fq.gz	FASTQ	DNA	77035	16209643	22	210.4	224
seq/V38_1.fq.gz	FASTQ	DNA	87394	17861683	20	204.4	222
seq/V38_2.fq.gz	FASTQ	DNA	87394	17967851	20	205.6	224
seq/V39_1.fq.gz	FASTQ	DNA	16418	3585914	21	218.4	222
seq/V39_2.fq.gz	FASTQ	DNA	16418	3615743	21	220.2	224
seq/V40_1.fq.gz	FASTQ	DNA	65940	13975929	20	211.9	222
seq/V40_2.fq.gz	FASTQ	DNA	65940	14074349	20	213.4	224
seq/V41_1.fq.gz	FASTQ	DNA	21074	4465050	20	211.9	222
seq/V41_2.fq.gz	FASTQ	DNA	21074	4494987	20	213.3	224
seq/V42_1.fq.gz	FASTQ	DNA	16577	3611287	20	217.8	222
seq/V42_2.fq.gz	FASTQ	DNA	16577	3641956	20	219.7	224
seq/V44_1.fq.gz	FASTQ	DNA	75585	15576806	21	206.1	222
seq/V44_2.fq.gz	FASTQ	DNA	75585	15673562	21	207.4	224
seq/V45_1.fq.gz	FASTQ	DNA	39826	8317301	20	208.8	222
seq/V45_2.fq.gz	FASTQ	DNA	39826	8373127	20	210.2	224
seq/V46_1.fq.gz	FASTQ	DNA	66245	13132567	86	198.2	222
seq/V46_2.fq.gz	FASTQ	DNA	66245	13109997	86	197.9	224
seq/V47_1.fq.gz	FASTQ	DNA	82737	16931147	20	204.6	222
seq/V47_2.fq.gz	FASTQ	DNA	82737	17002173	20	205.5	224
seq/V48_1.fq.gz	FASTQ	DNA	92594	19314445	20	208.6	222
seq/V48_2.fq.gz	FASTQ	DNA	92594	19443016	20	210	224
seq/V49_1.fq.gz	FASTQ	DNA	19082	4095210	20	214.6	222
seq/V49_2.fq.gz	FASTQ	DNA	19082	4127234	20	216.3	224
seq/V50_1.fq.gz	FASTQ	DNA	18873	3965019	26	210.1	222
seq/V50_2.fq.gz	FASTQ	DNA	18873	3993703	26	211.6	224
seq/V51_1.fq.gz	FASTQ	DNA	85712	17564983	23	204.9	222
seq/V51_2.fq.gz	FASTQ	DNA	85712	17689335	21	206.4	224
seq/V52_1.fq.gz	FASTQ	DNA	13506	2963230	21	219.4	222
seq/V52_2.fq.gz	FASTQ	DNA	13506	2988348	21	221.3	224
seq/V53_1.fq.gz	FASTQ	DNA	79306	16383049	20	206.6	222
seq/V53_2.fq.gz	FASTQ	DNA	79306	16489768	20	207.9	224
seq/V54_1.fq.gz	FASTQ	DNA	88226	18563450	20	210.4	222
seq/V54_2.fq.gz	FASTQ	DNA	88226	18708445	21	212.1	224
seq/V55_1.fq.gz	FASTQ	DNA	78624	15595971	20	198.4	222
seq/V55_2.fq.gz	FASTQ	DNA	78624	15685576	20	199.5	224
seq/V60_1.fq.gz	FASTQ	DNA	15447	3383433	20	219	222
seq/V60_2.fq.gz	FASTQ	DNA	15447	3410895	20	220.8	224
seq/V63_1.fq.gz	FASTQ	DNA	65693	14415298	22	219.4	222
seq/V63_2.fq.gz	FASTQ	DNA	65693	14540295	22	221.3	224
seq/V65_1.fq.gz	FASTQ	DNA	14652	3222068	23	219.9	222
seq/V65_2.fq.gz	FASTQ	DNA	14652	3249021	23	221.7	224
seq/V7_1.fq.gz	FASTQ	DNA	27806	6006593	21	216	222
seq/V7_2.fq.gz	FASTQ	DNA	27806	6049522	21	217.6	224
seq/V70_1.fq.gz	FASTQ	DNA	68839	13134027	20	190.8	222
seq/V70_2.fq.gz	FASTQ	DNA	68839	13237796	20	192.3	224
seq/V71_1.fq.gz	FASTQ	DNA	75874	14312779	20	188.6	222
seq/V71_2.fq.gz	FASTQ	DNA	75874	14199815	20	187.1	224
seq/V73_1.fq.gz	FASTQ	DNA	89142	15764289	20	176.8	222
seq/V73_2.fq.gz	FASTQ	DNA	89142	15755711	20	176.7	224
seq/V76_1.fq.gz	FASTQ	DNA	94418	20089025	20	212.8	222
seq/V76_2.fq.gz	FASTQ	DNA	94418	20231038	20	214.3	224
seq/V77_1.fq.gz	FASTQ	DNA	18252	3912674	20	214.4	222
seq/V77_2.fq.gz	FASTQ	DNA	18252	3941634	20	216	224
seq/V78_1.fq.gz	FASTQ	DNA	85696	17575240	20	205.1	222
seq/V78_2.fq.gz	FASTQ	DNA	85696	17651913	20	206	224
seq/V79_1.fq.gz	FASTQ	DNA	82624	17400417	20	210.6	222
seq/V79_2.fq.gz	FASTQ	DNA	82624	17509654	20	211.9	224
seq/V8_1.fq.gz	FASTQ	DNA	13273	2930722	90	220.8	222
seq/V8_2.fq.gz	FASTQ	DNA	13273	2955914	90	222.7	224
seq/V80_1.fq.gz	FASTQ	DNA	19213	4013614	22	208.9	222
seq/V80_2.fq.gz	FASTQ	DNA	19213	4038420	22	210.2	224
seq/V82_1.fq.gz	FASTQ	DNA	87118	17134146	21	196.7	222
seq/V82_2.fq.gz	FASTQ	DNA	87118	17111804	21	196.4	224
seq/V84_1.fq.gz	FASTQ	DNA	87781	17158269	20	195.5	222
seq/V84_2.fq.gz	FASTQ	DNA	87781	17243137	20	196.4	224
seq/V86_1.fq.gz	FASTQ	DNA	21678	4771631	60	220.1	222
seq/V86_2.fq.gz	FASTQ	DNA	21678	4812857	60	222	224
seq/V94_1.fq.gz	FASTQ	DNA	67500	13317020	20	197.3	222
seq/V94_2.fq.gz	FASTQ	DNA	67500	13400544	20	198.5	224
seq/V97_1.fq.gz	FASTQ	DNA	25254	5448835	20	215.8	222
seq/V97_2.fq.gz	FASTQ	DNA	25254	5477028	20	216.9	224
